# Supplementary material for: Whole-genome sequencing of clinical isolates from tuberculosis patients in India: real-world data indicates a high proportion of pre-XDR cases
Source: Microbiol Spectr. 2024 Apr 10;12(5):e02770-23. doi: 10.1128/spectrum.02770-23 (PMC11064594; doi:10.1128/spectrum.02770-23)
Supplement: Supplemental data — Comparison of lineages by Homolka et al. with other classification system. [file spectrum.02770-23-s0007.xlsx]

## Sheet: FINAL
Phylogeny_file_name	sample_ID	Homolka group	Coll lineage_name (branch)
10700148117_CL2S00002AA_HSOT	HAPL_001	EAI	EAI
10700148120_CL2S00003AA_HSOT	HAPL_002	EAI	EAI
10700148128_CL2S00006AA_HSOT	HAPL_003	EAI	EAI
10700148130_CL2S00007BA_HSOT	HAPL_004	EAI	EAI
10700152689_CL2S00009BA_HSOT	HAPL_005	EAI	EAI
10700152691_CL2S00010AA_HSOT	HAPL_006	EAI	EAI
10800104800_CL2S00014AA_HSOT	HAPL_007	LAM	Euro-American
10800104802_CL2S00015AA_HSOT	HAPL_008	EAI	EAI
10800104803_CL2S00016AA_HSOT	HAPL_009	Delhi-CAS	Delhi-CAS
10800104805_CL2S00017AA_HSOT	HAPL_010	Delhi-CAS	Delhi-CAS
10800104807_CL2S00018AA_HSOT	HAPL_011	Delhi-CAS	Delhi-CAS
10800104810_CL2S00019AA_HSOT	HAPL_012	Delhi-CAS	Delhi-CAS
10800123258_CL2S00021AA_HSOT	HAPL_013	Delhi-CAS	Beijing
10800123260_CL2S00022AA_HSOT	HAPL_014	Clade 1	mainly T
10800123262_CL2S00023AA_HSOT	HAPL_015	Delhi-CAS	Delhi-CAS
1121140796382_ME474_HSOT23	HAPL_016	Delhi-CAS	Delhi-CAS
1121140797998_ME445_HSOT22	HAPL_017	Delhi-CAS	Delhi-CAS
1121140798117_ME473_HSOT23	HAPL_018	EAI	EAI
1121140799398_ME502_HSOT24	HAPL_019	Delhi-CAS	Delhi-CAS
1121140799411_ME475_HSOT23	HAPL_020	Beijing	Beijing
1121140811556_ME504_HSOT24	HAPL_021	Beijing	Beijing
1121140813573_ME477_HSOT23	HAPL_022	Haarlem	Haarlem
1121140815893_ME476_HSOT23	HAPL_023	EAI	EAI
1121140820765_ME529_HSOT25	HAPL_024	Delhi-CAS	Delhi-CAS
1121140820788_ME557_HSOT26	HAPL_025	Clade 1	mainly T
1121140826575_ME503_HSOT24	HAPL_026	Beijing	Beijing
1121140829481_ME666_HSOT30	HAPL_027	Beijing	Beijing
1121140831030_ME612_HSOT28	HAPL_028	Beijing	Beijing
1121140831033_ME528_HSOT25	HAPL_029	Beijing	Beijing
1121140831040_ME611_HSOT28	HAPL_030	Delhi-CAS	Delhi-CAS
1121140831047_ME527_HSOT25	HAPL_031	Haarlem	Haarlem
1121140843717_ME610_HSOT28	HAPL_032	Beijing	Beijing
1121140844497_ME526_HSOT25	HAPL_033	Beijing	Beijing
1121140844498_ME667_HSOT30	HAPL_034	Beijing	Beijing
1121140852523_ME613_HSOT28	HAPL_035	Beijing	Beijing
1121140852526_ME609_HSOT28	HAPL_036	Beijing	Beijing
1121140854718_ME662_HSOT30	HAPL_037	Delhi-CAS	Delhi-CAS
1121140855199_ME628_HSOT29	HAPL_038	Clade 1	Euro-American
1121140855421_ME629_HSOT29	HAPL_039	Beijing	Beijing
1121140858476_ME525_HSOT25	HAPL_040	Beijing	Beijing
1121140858755_ME578_HSOT27	HAPL_041	Beijing	Beijing
1121140866367_ME632_HSOT29	HAPL_042	Delhi-CAS	Delhi-CAS
1121140866702_ME635_HSOT29	HAPL_043	Beijing	Beijing
1121140866707_ME633_HSOT29	HAPL_044	Beijing	Beijing
1121140867183_ME630_HSOT29	HAPL_045	Beijing	Beijing
1121140867195_ME631_HSOT29	HAPL_046	Beijing	Beijing
1121140869987_ME636_HSOT29	HAPL_047	Delhi-CAS	Delhi-CAS
1121140870699_ME634_HSOT29	HAPL_048	Clade 1	X-type
1121140872135_ME637_HSOT29	HAPL_049	Delhi-CAS	Delhi-CAS
1121140872139_ME665_HSOT30	HAPL_050	LAM	LAM
1121140875561_ME638_HSOT29	HAPL_051	Delhi-CAS	Delhi-CAS
1121140875565_ME669_HSOT30	HAPL_052	Beijing	Beijing
1121140877760_ME659_HSOT30	HAPL_053	Haarlem	Haarlem
1121140877762_ME639_HSOT29	HAPL_054	Delhi-CAS	Delhi-CAS
1121140877764_ME660_HSOT30	HAPL_055	Delhi-CAS	Delhi-CAS
1121140877945_ME661_HSOT30	HAPL_056	Delhi-CAS	Delhi-CAS
1121140877954_ME663_HSOT30	HAPL_057	Delhi-CAS	Delhi-CAS
1121140877967_ME712_HSOT32	HAPL_058	Delhi-CAS	Delhi-CAS
1121140879698_ME640_HSOT29	HAPL_059	EAI	EAI
1121140879706_ME710_HSOT32	HAPL_060	Clade 1	Euro-American
1121140881453_ME668_HSOT30	HAPL_061	Beijing	Beijing
1121140883396_ME664_HSOT30	HAPL_062	Beijing	Beijing
J2928759_TH59_HSOT12	HAPL_063	Delhi-CAS	Delhi-CAS
J8213919_TH843_HSOT38	HAPL_064	Delhi-CAS	Beijing
M1740533_TH516_HSOT25	HAPL_065	Beijing	Beijing
M1740534_TH515_HSOT25	HAPL_066	Beijing	Beijing
M1740611_TH377_HSOT21	HAPL_067	Beijing	Beijing
M1740612_TH452_HSOT23	HAPL_068	Beijing	Beijing
M1740951_TH267_HSOT18	HAPL_069	Beijing	Beijing
M1740952_TS301_HSOT19	HAPL_070	Beijing	Beijing
M1741009_TH345_HSOT20	HAPL_071	Clade 1	mainly T
M1741178_TH396_HSOT21	HAPL_072	Beijing	Beijing
M1741352_TH402_HSOT21	HAPL_073	Beijing	Beijing
M1741353_TH497_HSOT24	HAPL_074	Beijing	Beijing
M1741354_TH264_HSOT18	HAPL_075	Delhi-CAS	Delhi-CAS
N4813396_TH517_HSOT25	HAPL_076	Delhi-CAS	EAI
P9054747_TH694_HSOT32	HAPL_077	Delhi-CAS	Delhi-CAS
P9055714_TH353_HSOT20	HAPL_078	Beijing	Beijing
Q1703014_TH61_HSOT12	HAPL_079	Delhi-CAS	Beijing
Q2687281_TS298_HSOT19	HAPL_080	Clade 1	mainly T
Q2687282_TH339_HSOT20	HAPL_081	Haarlem	Haarlem
Q4444254_TH423_HSOT22	HAPL_082	Beijing	Beijing
Q7004929_TS306_HSOT19	HAPL_083	Haarlem	Haarlem
Q7004930_TH372_HSOT21	HAPL_084	Beijing	Beijing
Q7463864_TH541_HSOT26	HAPL_085	Beijing	Beijing
Q9566210_TH100_HSOT15	HAPL_086	Delhi-CAS	Delhi-CAS
Q9566219_TH283_HSOT18	HAPL_087	Beijing	Beijing
Q9566226_TH155_HSOT16	HAPL_088	Delhi-CAS	Beijing
Q9566229_TH114_HSOT15	HAPL_089	Delhi-CAS	Delhi-CAS
Q9566232_TH276_HSOT18	HAPL_090	Delhi-CAS	Beijing
Q9566244_TH215_HSOT17	HAPL_091	Clade 1	mainly T
Q9646936_TH796_HSOT36	HAPL_092	Beijing	Beijing
Q9646943_TH847_HSOT38	HAPL_093	Delhi-CAS	Beijing
R7562800_TH141_HSOT16	HAPL_094	Delhi-CAS	Delhi-CAS
R7981601_TH210_HSOT17	HAPL_095	Beijing	Beijing
R8181727_TH811_HSOT37	HAPL_096	Delhi-CAS	Beijing
R8357663_TH514_HSOT25	HAPL_097	Delhi-CAS	Delhi-CAS
R8357782_TH592_HSOT28	HAPL_098	Beijing	Beijing
R8358533_TS302_HSOT19	HAPL_099	Delhi-CAS	Beijing
R8358534_TS304_HSOT19	HAPL_100	Delhi-CAS	Delhi-CAS
R8358539_TS303_HSOT19	HAPL_101	Beijing	Beijing
R8358541_TH368_HSOT21	HAPL_102	Beijing	Beijing
R8358551_TH403_HSOT21	HAPL_103	Beijing	Beijing
R8358586_TH260_HSOT18	HAPL_104	Delhi-CAS	Delhi-CAS
R8358592_TH397_HSOT21	HAPL_105	Beijing	Beijing
R8358596_TH282_HSOT18	HAPL_106	Beijing	Beijing
R8358597_TH189_HSOT16	HAPL_107	Beijing	Beijing
R8358625_TH280_HSOT18	HAPL_108	Beijing	Beijing
R8358644_TH169_HSOT16	HAPL_109	EAI	EAI
R8358645_TH284_HSOT19	HAPL_110	Beijing	Beijing
R8358646_TH495_HSOT24	HAPL_111	EAI	Beijing
R8358647_TH175_HSOT16	HAPL_112	Clade 1	mainly T
R8358655_TH173_HSOT16	HAPL_113	Beijing	Beijing
R8358656_TH177_HSOT16	HAPL_114	Beijing	Beijing
R8358671_TH274_HSOT18	HAPL_115	Beijing	Beijing
R8358674_TH117_HSOT15	HAPL_116	Beijing	Beijing
R8358707_TH153_HSOT16	HAPL_117	Beijing	Beijing
R8358710_TH156_HSOT16	HAPL_118	LAM	LAM
R8358949_TH28_HSOT10	HAPL_119	Beijing	Beijing
R8709146_TH258_HSOT18	HAPL_120	Delhi-CAS	Delhi-CAS
R9493690_TH508_HSOT25	HAPL_121	Beijing	Beijing
R9493707_TH380_HSOT21	HAPL_122	Delhi-CAS	Delhi-CAS
S0166939_TH623_HSOT29	HAPL_123	EAI	EAI
T1157267_TH103_HSOT15	HAPL_124	EAI	EAI
T1925397_TH214_HSOT17	HAPL_125	EAI	EAI
T1925399_TH332_HSOT20	HAPL_126	EAI	EAI
T2564173_TH824_HSOT37	HAPL_127	Delhi-CAS	Delhi-CAS
T2737986_TH493_HSOT24	HAPL_128	Beijing	Beijing
T2738121_TH287_HSOT19	HAPL_129	Beijing	Beijing
T3154778_TH674_HSOT31	HAPL_130	EAI	EAI
T3215184_TH29_HSOT10	HAPL_131	Clade 1	X-type
T3215309_TH36_HSOT10	HAPL_132	Beijing	Beijing
T6926907_TH399_HSOT21	HAPL_133	Delhi-CAS	Delhi-CAS
T7059159_TH860_HSOT38	HAPL_134	EAI	EAI
T7059160_TH862_HSOT38	HAPL_135	Beijing	Beijing
T7059161_TH861_HSOT38	HAPL_136	Delhi-CAS	Delhi-CAS
T7059162_TH859_HSOT38	HAPL_137	EAI	EAI
T7059163_TH858_HSOT38	HAPL_138	Delhi-CAS	Delhi-CAS
T7096002_TH719_HSOT33	HAPL_139	Delhi-CAS	Delhi-CAS
T7358498_TH726_HSOT33	HAPL_140	Delhi-CAS	Beijing
T7365595_TH404_HSOT21	HAPL_141	Delhi-CAS	Delhi-CAS
T9263613_TH806_HSOT37	HAPL_142	Beijing	Beijing
T9263658_TH809_HSOT37	HAPL_143	Delhi-CAS	Beijing
T9263859_TH725_HSOT33	HAPL_144	Delhi-CAS	Beijing
T9264107_TH696_HSOT32	HAPL_145	Beijing	Beijing
T9264773_TH538_HSOT26	HAPL_146	Beijing	Beijing
T9433325_TH455_HSOT23	HAPL_147	Beijing	Beijing
T9459141_TH56_HSOT12	HAPL_148	EAI	EAI
U0117869_TH84_HSOT14	HAPL_149	Beijing	Beijing
U0171005_TH46_HSOT11	HAPL_150	Delhi-CAS	Delhi-CAS
U2163073_TH595_HSOT28	HAPL_151	Beijing	Beijing
U2467767_TH620_HSOT29	HAPL_152	Delhi-CAS	Delhi-CAS
U4596568_TH229_HSOT17	HAPL_153	Delhi-CAS	Delhi-CAS
U4622829_TH720_HSOT33	HAPL_154	Delhi-CAS	Beijing
U4952742_TH98_HSOT15	HAPL_155	Delhi-CAS	Delhi-CAS
U4952749_TH144_HSOT16	HAPL_156	EAI	Delhi-CAS
U5401940_TH563_HSOT27	HAPL_157	Delhi-CAS	Beijing
U5401941_TH587_HSOT28	HAPL_158	EAI	EAI
U5406527_TH794_HSOT36	HAPL_159	EAI	EAI
U5488938_TH50_HSOT11	HAPL_160	Delhi-CAS	Delhi-CAS
U5493720_TH743_HSOT34	HAPL_161	Delhi-CAS	Beijing
U5493785_TH734_HSOT34	HAPL_162	Beijing	Beijing
U5493989_TH596_HSOT28	HAPL_163	Delhi-CAS	Beijing
U5510546_TH539_HSOT26	HAPL_164	Beijing	Beijing
U5510635_TH717_HSOT33	HAPL_165	Delhi-CAS	Delhi-CAS
U5510644_TH692_HSOT32	HAPL_166	Delhi-CAS	Delhi-CAS
U5511523_TH742_HSOT34	HAPL_167	Delhi-CAS	East-Asian
U5512911_TH202_HSOT17	HAPL_168	Beijing	Beijing
U5533122_TH830_HSOT37	HAPL_169	EAI	Delhi-CAS
U5533123_TH819_HSOT37	HAPL_170	Delhi-CAS	Beijing
U5533124_TH827_HSOT37	HAPL_171	Delhi-CAS	Beijing
U5533125_TH828_HSOT37	HAPL_172	Delhi-CAS	Delhi-CAS
U5533128_TH838_HSOT38	HAPL_173	Delhi-CAS	Delhi-CAS
U5533130_TH817_HSOT37	HAPL_174	Delhi-CAS	Beijing
U5533131_TH818_HSOT37	HAPL_175	Clade 1	mainly T
U5533132_TH814_HSOT37	HAPL_176	EAI	EAI
U5533134_TH813_HSOT37	HAPL_177	Delhi-CAS	Beijing
U5533135_TH815_HSOT37	HAPL_178	EAI	EAI
U5533136_TH836_HSOT38	HAPL_179	Beijing	Beijing
U5533141_TH816_HSOT37	HAPL_180	EAI	EAI
U5533142_TH825_HSOT37	HAPL_181	Delhi-CAS	Delhi-CAS
U5533151_TH793_HSOT36	HAPL_182	Beijing	Beijing
U5533159_TH757_HSOT35	HAPL_183	Delhi-CAS	unkown
U5533161_TH745_HSOT34	HAPL_184	Delhi-CAS	Delhi-CAS
U5533162_TH746_HSOT34	HAPL_185	EAI	EAI
U5533183_TH677_HSOT31	HAPL_186	Delhi-CAS	Delhi-CAS
U5533184_TH658_HSOT30	HAPL_187	Beijing	Beijing
U5533195_TH651_HSOT30	HAPL_188	Delhi-CAS	Delhi-CAS
U5533392_TH171_HSOT16	HAPL_189	Beijing	Beijing
U5533407_TH271_HSOT18	HAPL_190	Delhi-CAS	Delhi-CAS
U5533408_TH112_HSOT15	HAPL_191	Delhi-CAS	Delhi-CAS
U5533409_TS313_HSOT19	HAPL_192	EAI	EAI
U5533410_TH113_HSOT15	HAPL_193	Delhi-CAS	Delhi-CAS
U5533413_TH107_HSOT15	HAPL_194	Delhi-CAS	Delhi-CAS
U5533414_TH150_HSOT16	HAPL_195	Clade 1	mainly T
U5533438_TH96_HSOT15	HAPL_196	Delhi-CAS	Delhi-CAS
U5533445_TH94_HSOT15	HAPL_197	Delhi-CAS	Delhi-CAS
U5536479_TH509_HSOT25	HAPL_198	Delhi-CAS	Delhi-CAS
U5573178_TH60_HSOT12	HAPL_199	Beijing	Beijing
U5762739_TH111_HSOT15	HAPL_200	Delhi-CAS	Delhi-CAS
U5762871_TH223_HSOT17	HAPL_201	Beijing	Beijing
U6492460_TH884_HSOT39	HAPL_202	Beijing	Beijing
U6493398_TH383_HSOT21	HAPL_203	Clade 1	mainly T
U6493728_TH217_HSOT17	HAPL_204	Delhi-CAS	Delhi-CAS
U6493761_TH89_HSOT14	HAPL_205	Beijing	Beijing
U6493897_TH78_HSOT14	HAPL_206	Delhi-CAS	Delhi-CAS
U6508623_TH373_HSOT21	HAPL_207	Delhi-CAS	Delhi-CAS
U6508804_TH206_HSOT17	HAPL_208	EAI	EAI
U6535698_TH257_HSOT18	HAPL_209	Beijing	Beijing
U6535699_TH212_HSOT17	HAPL_210	Beijing	Beijing
U6535700_TS318_HSOT19	HAPL_211	EAI	EAI
U6546856_TH533_HSOT26	HAPL_212	Beijing	Beijing
U6962117_TS319_HSOT19	HAPL_213	Beijing	Beijing
U6962231_TH221_HSOT17	HAPL_214	Delhi-CAS	Delhi-CAS
U6962232_TH222_HSOT17	HAPL_215	Delhi-CAS	Beijing
U7024595_TH350_HSOT20	HAPL_216	EAI	EAI
U7038536_TH829_HSOT37	HAPL_217	EAI	EAI
U7038538_TH837_HSOT38	HAPL_218	Delhi-CAS	Beijing
U7038539_TH826_HSOT37	HAPL_219	Delhi-CAS	Beijing
U7038542_TH883_HSOT39	HAPL_220	Clade 1	mainly T
U7342912_TH781_HSOT36	HAPL_221	Beijing	Beijing
U7342925_TH747_HSOT34	HAPL_222	Beijing	Beijing
U7343172_TH81_HSOT14	HAPL_223	EAI	EAI
U7369295_TH55_HSOT12	HAPL_224	Delhi-CAS	Delhi-CAS
U7369296_TH77_HSOT14	HAPL_225	Haarlem	Haarlem
U7369454_TH512_HSOT25	HAPL_226	Beijing	Beijing
U7452229_TH583_HSOT28	HAPL_227	EAI	EAI
U7452254_TH540_HSOT26	HAPL_228	Delhi-CAS	Delhi-CAS
U7452338_TH513_HSOT25	HAPL_229	EAI	EAI
U7452536_TH384_HSOT21	HAPL_230	Delhi-CAS	Delhi-CAS
U7452564_TH381_HSOT21	HAPL_231	Delhi-CAS	Beijing
U7452572_TH507_HSOT25	HAPL_232	Delhi-CAS	Delhi-CAS
U7452672_TH369_HSOT21	HAPL_233	EAI	EAI
U7468265_TH544_HSOT26	HAPL_234	Delhi-CAS	Delhi-CAS
U7478609_TH401_HSOT21	HAPL_235	Delhi-CAS	Delhi-CAS
U7485618_TH91_HSOT15	HAPL_236	Delhi-CAS	Delhi-CAS
U7485623_TH48_HSOT11	HAPL_237	Clade 1	Delhi-CAS
U7819216_TH586_HSOT28	HAPL_238	Beijing	Beijing
U7819238_TH588_HSOT28	HAPL_239	Beijing	Beijing
U7819264_TH566_HSOT27	HAPL_240	EAI	EAI
U7819266_TH565_HSOT27	HAPL_241	Clade 1	unkown
U7819354_TH562_HSOT27	HAPL_242	Beijing	Beijing
U7929132_TH411_HSOT22	HAPL_243	Delhi-CAS	Delhi-CAS
U7929269_TH101_HSOT15	HAPL_244	Delhi-CAS	Delhi-CAS
U7929273_TH99_HSOT15	HAPL_245	EAI	EAI
U7929280_TH87_HSOT14	HAPL_246	Beijing	Beijing
U7929422_TH68_HSOT13	HAPL_247	EAI	EAI
U8855800_TS293_HSOT19	HAPL_248	Delhi-CAS	Delhi-CAS
U8855801_TH333_HSOT20	HAPL_249	Beijing	Beijing
U8855803_TH365_HSOT21	HAPL_250	Beijing	Beijing
U8855804_TH341_HSOT20	HAPL_251	Beijing	Beijing
U8855806_TH366_HSOT21	HAPL_252	Beijing	Beijing
U8855807_TH409_HSOT22	HAPL_253	Clade 1	mainly T
U8855922_TH278_HSOT18	HAPL_254	Beijing	Beijing
U8855926_TH201_HSOT17	HAPL_255	Beijing	Beijing
U8855927_TH123_HSOT15	HAPL_256	Delhi-CAS	Delhi-CAS
U8855928_TH199_HSOT17	HAPL_257	Clade 1	mainly T
U8855929_TH200_HSOT17	HAPL_258	Beijing	Beijing
U8855931_TH106_HSOT15	HAPL_259	Beijing	Beijing
U8855933_TH167_HSOT16	HAPL_260	Beijing	Beijing
U8866198_TH589_HSOT28	HAPL_261	Beijing	Beijing
U8866199_TH644_HSOT30	HAPL_262	Beijing	Beijing
U8866201_TH570_HSOT27	HAPL_263	Delhi-CAS	Beijing
U9673604_TH785_HSOT36	HAPL_264	Beijing	Beijing
U9673607_TH784_HSOT36	HAPL_265	Delhi-CAS	Beijing
U9673750_TH624_HSOT29	HAPL_266	Haarlem	Haarlem
V1859417_TH568_HSOT27	HAPL_267	Clade 1	mainly T
V1864493_TH203_HSOT17	HAPL_268	Beijing	Beijing
V1864496_TH242_HSOT18	HAPL_269	Beijing	Beijing
V1892167_TH93_HSOT15	HAPL_270	Beijing	Beijing
V1892448_TS317_HSOT19	HAPL_271	Beijing	EAI
V1892452_TH159_HSOT16	HAPL_272	Delhi-CAS	Delhi-CAS
V1892455_TH152_HSOT16	HAPL_273	Beijing	Beijing
V1892456_TH104_HSOT15	HAPL_274	Beijing	Beijing
V1892457_TH105_HSOT15	HAPL_275	Beijing	Beijing
V2432639_TH482_HSOT24	HAPL_276	Beijing	Beijing
V2432726_TH356_HSOT20	HAPL_277	Beijing	Beijing
V2432727_TH357_HSOT20	HAPL_278	Clade 1	unkown
V2432728_TH416_HSOT22	HAPL_279	Beijing	Beijing
V2432730_TH378_HSOT21	HAPL_280	LAM	LAM
V2432731_TH417_HSOT22	HAPL_281	Beijing	Beijing
V2432739_TH352_HSOT20	HAPL_282	EAI	EAI
V2432744_TH415_HSOT22	HAPL_283	EAI	EAI
V2432748_TH351_HSOT20	HAPL_284	Delhi-CAS	Delhi-CAS
V2432776_TS300_HSOT19	HAPL_285	Beijing	Beijing
V2763043_TH761_HSOT35	HAPL_286	Beijing	Beijing
V2763056_TH622_HSOT29	HAPL_287	Delhi-CAS	Beijing
V2763059_TH676_HSOT31	HAPL_288	EAI	EAI
V2763221_TH518_HSOT25	HAPL_289	Delhi-CAS	Beijing
V2763228_TH520_HSOT25	HAPL_290	EAI	EAI
V2776829_TH681_HSOT31	HAPL_291	Beijing	Beijing
V2850663_TH723_HSOT33	HAPL_292	Beijing	Beijing
V2859029_TH521_HSOT25	HAPL_293	Beijing	Beijing
V2859055_TH560_HSOT27	HAPL_294	EAI	EAI
V2859095_TH536_HSOT26	HAPL_295	Beijing	Beijing
V2859149_TH457_HSOT23	HAPL_296	Beijing	Beijing
V2859150_TH487_HSOT24	HAPL_297	Delhi-CAS	Beijing
V2859152_TH486_HSOT24	HAPL_298	Beijing	Beijing
V2859200_TH386_HSOT21	HAPL_299	Delhi-CAS	Beijing
V2859201_TH385_HSOT21	HAPL_300	Delhi-CAS	Beijing
V2859235_TH453_HSOT23	HAPL_301	EAI	EAI
V2859285_TH349_HSOT20	HAPL_302	Beijing	Beijing
V2879057_TH54_HSOT12	HAPL_303	Beijing	Beijing
V2879133_TH53_HSOT12	HAPL_304	Delhi-CAS	Delhi-CAS
V2880400_TH510_HSOT25	HAPL_305	Beijing	Beijing
V2897933_TH485_HSOT24	HAPL_306	Delhi-CAS	Delhi-CAS
V3338534_TH47_HSOT11	HAPL_307	Delhi-CAS	Delhi-CAS
V3358365_TH355_HSOT20	HAPL_308	Beijing	Beijing
V3364507_TH678_HSOT31	HAPL_309	LAM	LAM
V3370470_TH253_HSOT18	HAPL_310	Delhi-CAS	Beijing
V3370583_TH85_HSOT14	HAPL_311	Beijing	LAM
V3373796_TH697_HSOT32	HAPL_312	Delhi-CAS	Beijing
V3374133_TH213_HSOT17	HAPL_313	Clade 1	Ural
V3996611_TH488_HSOT24	HAPL_314	Delhi-CAS	Beijing
V3996749_TH97_HSOT15	HAPL_315	Beijing	Beijing
V4024189_TH844_HSOT38	HAPL_316	Delhi-CAS	Beijing
V4024199_TH821_HSOT37	HAPL_317	Delhi-CAS	Delhi-CAS
V4024291_TH835_HSOT38	HAPL_318	EAI	EAI
V4024321_TH755_HSOT35	HAPL_319	Delhi-CAS	Delhi-CAS
V4024324_TH740_HSOT34	HAPL_320	Delhi-CAS	Delhi-CAS
V4024370_TH721_HSOT33	HAPL_321	Delhi-CAS	Beijing
V4028943_TH807_HSOT37	HAPL_322	Beijing	Beijing
V4028944_TH792_HSOT36	HAPL_323	EAI	EAI
V4056927_TH388_HSOT21	HAPL_324	Beijing	Beijing
V4057708_TH95_HSOT15	HAPL_325	Delhi-CAS	Delhi-CAS
V4058141_TH31_HSOT10	HAPL_326	Delhi-CAS	Delhi-CAS
V4584148_TH120_HSOT15	HAPL_327	Clade 1	X-type
V4591606_TH848_HSOT38	HAPL_328	Delhi-CAS	Beijing
V4592635_TH688_HSOT31	HAPL_329	Delhi-CAS	Delhi-CAS
V4592778_TH621_HSOT29	HAPL_330	Beijing	Beijing
V4592896_TH594_HSOT28	HAPL_331	EAI	EAI
V4593431_TH375_HSOT21	HAPL_332	Beijing	Beijing
V4593528_TH448_HSOT23	HAPL_333	Delhi-CAS	Delhi-CAS
V4593737_TH73_HSOT13	HAPL_334	Delhi-CAS	Delhi-CAS
V4593944_TH30_HSOT10	HAPL_335	Clade 1	X-type
V6120134_TH398_HSOT21	HAPL_336	EAI	EAI
V6120314_TH237_HSOT17	HAPL_337	Delhi-CAS	Beijing
V6120571_TH143_HSOT16	HAPL_338	EAI	EAI
V6143369_TH393_HSOT21	HAPL_339	EAI	EAI
V6304736_TH347_HSOT20	HAPL_340	Delhi-CAS	Delhi-CAS
V6304737_TH450_HSOT23	HAPL_341	Beijing	Beijing
V6304741_TH412_HSOT22	HAPL_342	LAM	LAM
V6304748_TS307_HSOT19	HAPL_343	Beijing	Beijing
V6304749_TH480_HSOT24	HAPL_344	Beijing	Beijing
V6304800_TS299_HSOT19	HAPL_345	Beijing	Beijing
V6304801_TH367_HSOT21	HAPL_346	EAI	EAI
V6304802_TH340_HSOT20	HAPL_347	Beijing	Beijing
V6304853_TH121_HSOT15	HAPL_348	Beijing	Beijing
V6304857_TH178_HSOT16	HAPL_349	Delhi-CAS	Delhi-CAS
V6304886_TS312_HSOT19	HAPL_350	EAI	Beijing
V6316159_TH748_HSOT34	HAPL_351	Beijing	Beijing
V6377417_TH790_HSOT36	HAPL_352	EAI	EAI
V6609032_TH249_HSOT18	HAPL_353	EAI	EAI
V6621011_TH699_HSOT32	HAPL_354	Beijing	Beijing
V6666222_TH230_HSOT17	HAPL_355	Beijing	Beijing
V6860268_TH428_HSOT22	HAPL_356	Beijing	Beijing
V6860269_TH535_HSOT26	HAPL_357	Delhi-CAS	Beijing
V6860270_TH429_HSOT22	HAPL_358	Beijing	Beijing
V6860271_TH427_HSOT22	HAPL_359	Delhi-CAS	Delhi-CAS
V6860272_TH425_HSOT22	HAPL_360	EAI	EAI
V6860273_TH426_HSOT22	HAPL_361	Clade 1	mainly T
V6942134_TH656_HSOT30	HAPL_362	Delhi-CAS	Delhi-CAS
V7008859_TH261_HSOT18	HAPL_363	Beijing	Beijing
V7049187_TH652_HSOT30	HAPL_364	Beijing	Beijing
V7094767_TH391_HSOT21	HAPL_365	EAI	EAI
V7094772_TH392_HSOT21	HAPL_366	Delhi-CAS	Delhi-CAS
V7127696_TH79_HSOT14	HAPL_367	Delhi-CAS	Delhi-CAS
V7128616_TH168_HSOT16	HAPL_368	Delhi-CAS	Delhi-CAS
V7128655_TH110_HSOT15	HAPL_369	Beijing	Beijing
V7160731_TH92_HSOT15	HAPL_370	Delhi-CAS	Delhi-CAS
V7161232_TH158_HSOT16	HAPL_371	Beijing	Beijing
V7161280_TH154_HSOT16	HAPL_372	Clade 1	Euro-American
V7161290_TH149_HSOT16	HAPL_373	Beijing	Beijing
V7161455_TH57_HSOT12	HAPL_374	Delhi-CAS	Beijing
V7161633_TH174_HSOT16	HAPL_375	Delhi-CAS	Delhi-CAS
V7161634_TH122_HSOT15	HAPL_376	Beijing	Beijing
V7161635_TH231_HSOT17	HAPL_377	Delhi-CAS	Delhi-CAS
V7161655_TH82_HSOT14	HAPL_378	Delhi-CAS	Beijing
V7161656_TH69_HSOT13	HAPL_379	Delhi-CAS	Delhi-CAS
V7211502_TH376_HSOT21	HAPL_380	Beijing	Beijing
V7762643_TH346_HSOT20	HAPL_381	Beijing	Beijing
V8196615_TH489_HSOT24	HAPL_382	EAI	EAI
V8196688_TH590_HSOT28	HAPL_383	Beijing	Beijing
V8196695_TH582_HSOT28	HAPL_384	Delhi-CAS	Delhi-CAS
V8215570_TH70_HSOT13	HAPL_385	Clade 1	X-type
V8457937_TH648_HSOT30	HAPL_386	Beijing	Beijing
V8481716_TH564_HSOT27	HAPL_387	Beijing	Beijing
V8931567_TH74_HSOT13	HAPL_388	Delhi-CAS	Delhi-CAS
V8931568_TH86_HSOT14	HAPL_389	Delhi-CAS	Beijing
V8931646_TH65_HSOT13	HAPL_390	Delhi-CAS	Delhi-CAS
V8947114_TH379_HSOT21	HAPL_391	Delhi-CAS	Delhi-CAS
V8951151_TH738_HSOT34	HAPL_392	Delhi-CAS	Delhi-CAS
V8951156_TH737_HSOT34	HAPL_393	Delhi-CAS	Delhi-CAS
V8951159_TH698_HSOT32	HAPL_394	Delhi-CAS	Delhi-CAS
V8951164_TH736_HSOT34	HAPL_395	EAI	EAI
V8951269_TH804_HSOT37	HAPL_396	Delhi-CAS	Delhi-CAS
V8951301_TH695_HSOT32	HAPL_397	Delhi-CAS	Delhi-CAS
V8954488_TH83_HSOT14	HAPL_398	Beijing	Beijing
V9820257_TH259_HSOT18	HAPL_399	Beijing	Beijing
V9820283_TH137_HSOT15	HAPL_400	Delhi-CAS	Delhi-CAS
V9820284_TH131_HSOT15	HAPL_401	EAI	EAI
V9820285_TH127_HSOT15	HAPL_402	EAI	EAI
V9820286_TH128_HSOT15	HAPL_403	Clade 1	mainly T
V9820287_TH130_HSOT15	HAPL_404	EAI	EAI
V9820288_TH132_HSOT15	HAPL_405	EAI	EAI
V9820289_TH138_HSOT15	HAPL_406	Beijing	Beijing
V9820290_TH134_HSOT15	HAPL_407	Beijing	Beijing
V9820291_TH135_HSOT15	HAPL_408	Beijing	Beijing
V9820292_TH124_HSOT15	HAPL_409	Beijing	Beijing
V9820293_TH133_HSOT15	HAPL_410	EAI	EAI
V9820294_TH129_HSOT15	HAPL_411	EAI	EAI
V9820295_TH125_HSOT15	HAPL_412	EAI	EAI
V9820296_TH136_HSOT15	HAPL_413	Delhi-CAS	Delhi-CAS
V9820297_TH126_HSOT15	HAPL_414	EAI	EAI
V9827055_TH419_HSOT22	HAPL_415	Beijing	Beijing
W0007300_TH102_HSOT15	HAPL_416	Beijing	Beijing
W0525476_TH414_HSOT22	HAPL_417	Delhi-CAS	Beijing
W0529939_TH780_HSOT36	HAPL_418	Delhi-CAS	Beijing
W0531975_TH286_HSOT19	HAPL_419	Delhi-CAS	Beijing
W0542475_TH722_HSOT33	HAPL_420	Delhi-CAS	Beijing
W0542481_TH756_HSOT35	HAPL_421	Delhi-CAS	Delhi-CAS
W0542489_TH733_HSOT34	HAPL_422	Beijing	Beijing
W0542718_TH344_HSOT20	HAPL_423	Beijing	Beijing
W0557399_TH58_HSOT12	HAPL_424	Delhi-CAS	Delhi-CAS
W0579183_TH279_HSOT18	HAPL_425	Beijing	Beijing
W0579196_TH118_HSOT15	HAPL_426	Beijing	Beijing
W0579253_TH147_HSOT16	HAPL_427	Beijing	Beijing
W0579303_TH146_HSOT16	HAPL_428	Beijing	Beijing
W1599864_TH67_HSOT13	HAPL_429	Delhi-CAS	Delhi-CAS
W1641564_TH151_HSOT16	HAPL_430	Delhi-CAS	Delhi-CAS
W1641566_TH108_HSOT15	HAPL_431	Beijing	Beijing
W1641567_TH241_HSOT18	HAPL_432	Clade 1	mainly T
W1641568_TH218_HSOT17	HAPL_433	Beijing	Beijing
W1900922_TH543_HSOT26	HAPL_434	EAI	EAI
W1910286_TH266_HSOT18	HAPL_435	Beijing	Beijing
W1912875_TH739_HSOT34	HAPL_436	Delhi-CAS	Delhi-CAS
W1915323_TH787_HSOT36	HAPL_437	Delhi-CAS	Delhi-CAS
W1953276_TH72_HSOT13	HAPL_438	Clade 1	H37Rv-like
W1954251_TH599_HSOT28	HAPL_439	Beijing	Beijing
W1997243_TH762_HSOT35	HAPL_440	Delhi-CAS	Beijing
W1997408_TH679_HSOT31	HAPL_441	Beijing	Beijing
W1997413_TH680_HSOT31	HAPL_442	Delhi-CAS	Beijing
W1997503_TH647_HSOT30	HAPL_443	Delhi-CAS	Beijing
W1997725_TH519_HSOT25	HAPL_444	Delhi-CAS	Beijing
W1997792_TH808_HSOT37	HAPL_445	Beijing	Beijing
W2206856_TH328_HSOT20	HAPL_446	Delhi-CAS	Delhi-CAS
W2361937_TH673_HSOT31	HAPL_447	Delhi-CAS	Beijing
W2426060_TH585_HSOT28	HAPL_448	EAI	EAI
W3015886_TH459_HSOT23	HAPL_449	Beijing	Beijing
W3048851_TH716_HSOT33	HAPL_450	Beijing	Beijing
W3048876_TH597_HSOT28	HAPL_451	Beijing	Beijing
W3048878_TH675_HSOT31	HAPL_452	Beijing	Beijing
W3048960_TH542_HSOT26	HAPL_453	Clade 1	H37Rv-like
W3049526_TH382_HSOT21	HAPL_454	Delhi-CAS	Delhi-CAS
W3049607_TH481_HSOT24	HAPL_455	Beijing	Beijing
W3049867_TH277_HSOT18	HAPL_456	Beijing	Beijing
W3055004_TS308_HSOT19	HAPL_457	Beijing	Beijing
W3055013_TH451_HSOT23	HAPL_458	Beijing	Beijing
W3055014_TH362_HSOT21	HAPL_459	Clade 1	Euro-American
W3055015_TH289_HSOT19	HAPL_460	EAI	EAI
W3055039_TH449_HSOT23	HAPL_461	Delhi-CAS	Delhi-CAS
W3055040_TS305_HSOT19	HAPL_462	Beijing	Beijing
W3055041_TH272_HSOT18	HAPL_463	Delhi-CAS	Delhi-CAS
W3055042_TS316_HSOT19	HAPL_464	Beijing	Beijing
W3055043_TH162_HSOT16	HAPL_465	Delhi-CAS	Beijing
W3055048_TH275_HSOT18	HAPL_466	Delhi-CAS	Beijing
W3055063_TH233_HSOT17	HAPL_467	Beijing	Beijing
W3055068_TH255_HSOT18	HAPL_468	Beijing	Beijing
W3055069_TH208_HSOT17	HAPL_469	Delhi-CAS	Delhi-CAS
W3055070_TH254_HSOT18	HAPL_470	Beijing	Beijing
W3055071_TH207_HSOT17	HAPL_471	EAI	EAI
W3055089_TH281_HSOT18	HAPL_472	Delhi-CAS	Delhi-CAS
W3055090_TH248_HSOT18	HAPL_473	Beijing	Beijing
W3055091_TH209_HSOT17	HAPL_474	Beijing	Beijing
W3055094_TH247_HSOT18	HAPL_475	Beijing	Beijing
W3055096_TH251_HSOT18	HAPL_476	Beijing	Beijing
W3055098_TH250_HSOT18	HAPL_477	Beijing	Beijing
W3055104_TS314_HSOT19	HAPL_478	Beijing	Beijing
W3060093_TH750_HSOT34	HAPL_479	EAI	EAI
W3066544_TH387_HSOT21	HAPL_480	Delhi-CAS	East-Asian
W3562683_TH584_HSOT28	HAPL_481	Delhi-CAS	Delhi-CAS
W3589718_TH619_HSOT29	HAPL_482	Beijing	Beijing
W7800635_TH732_HSOT34	HAPL_483	Delhi-CAS	Beijing
W7800660_TH655_HSOT30	HAPL_484	Delhi-CAS	Delhi-CAS
W7811465_TH338_HSOT20	HAPL_485	Beijing	Beijing
W7811466_TH408_HSOT22	HAPL_486	Beijing	Beijing
W7811472_TH337_HSOT20	HAPL_487	Delhi-CAS	Beijing
W7811473_TH336_HSOT20	HAPL_488	Beijing	Beijing
W7811474_TH335_HSOT20	HAPL_489	Beijing	Beijing
W7811475_TS297_HSOT19	HAPL_490	Beijing	Beijing
W7811477_TS296_HSOT19	HAPL_491	Delhi-CAS	Delhi-CAS
W7811478_TS294_HSOT19	HAPL_492	Delhi-CAS	Beijing
W7811482_TS295_HSOT19	HAPL_493	Clade 1	East-Asian
W7811484_TH334_HSOT20	HAPL_494	Delhi-CAS	Beijing
W7811490_TS290_HSOT19	HAPL_495	Beijing	Beijing
W7811517_TH192_HSOT16	HAPL_496	Beijing	Beijing
W7811518_TH219_HSOT17	HAPL_497	EAI	EAI
W7811520_TH211_HSOT17	HAPL_498	Beijing	Beijing
W7811546_TH243_HSOT18	HAPL_499	Delhi-CAS	Beijing
W7811548_TH246_HSOT18	HAPL_500	Beijing	Beijing
W7811549_TH285_HSOT19	HAPL_501	Beijing	Beijing
W7811550_TH181_HSOT16	HAPL_502	Beijing	Beijing
W7811551_TH244_HSOT18	HAPL_503	Beijing	Beijing
W7811552_TH232_HSOT17	HAPL_504	EAI	EAI
W7811554_TH245_HSOT18	HAPL_505	EAI	EAI
W7811560_TH184_HSOT16	HAPL_506	Delhi-CAS	East-Asian
W7811579_TH326_HSOT20	HAPL_507	LAM	LAM
W7811580_TH205_HSOT17	HAPL_508	Delhi-CAS	Beijing
W7811581_TH273_HSOT18	HAPL_509	Delhi-CAS	Beijing
W7811583_TH325_HSOT20	HAPL_510	Beijing	Beijing
W7811584_TH163_HSOT16	HAPL_511	Delhi-CAS	Delhi-CAS
W7811588_TH204_HSOT17	HAPL_512	EAI	EAI
W7830909_TH545_HSOT26	HAPL_513	EAI	EAI
W7832492_TH491_HSOT24	HAPL_514	Beijing	Beijing
W7832701_TH418_HSOT22	HAPL_515	Beijing	Beijing
W7832863_TH216_HSOT17	HAPL_516	EAI	EAI
W7832969_TH252_HSOT18	HAPL_517	Delhi-CAS	Delhi-CAS
W7834202_TH798_HSOT36	HAPL_518	Clade 1	Euro-American
W8265202_TH456_HSOT23	HAPL_519	Delhi-CAS	Delhi-CAS
W8265263_TH354_HSOT20	HAPL_520	EAI	EAI
W8265297_TH400_HSOT21	HAPL_521	EAI	EAI
W8267203_TH715_HSOT33	HAPL_522	EAI	EAI
W8329329_TH434_HSOT22	HAPL_523	Beijing	Beijing
W8336880_TH626_HSOT29	HAPL_524	EAI	EAI
W8897440_TH810_HSOT37	HAPL_525	Delhi-CAS	Delhi-CAS
W9002482_TH437_HSOT22	HAPL_526	Beijing	Beijing
W9002483_TH501_HSOT24	HAPL_527	Beijing	Beijing
W9002678_TH343_HSOT20	HAPL_528	Beijing	Beijing
W9010200_TH654_HSOT30	HAPL_529	Delhi-CAS	Beijing
W9014124_TS309_HSOT19	HAPL_530	Beijing	Beijing
W9014125_TH413_HSOT22	HAPL_531	Delhi-CAS	Beijing
W9014249_TH342_HSOT20	HAPL_532	Beijing	Beijing
W9014250_TH410_HSOT22	HAPL_533	Beijing	Beijing
W9060623_TH689_HSOT31	HAPL_534	Delhi-CAS	Delhi-CAS
W9060666_TH646_HSOT30	HAPL_535	Delhi-CAS	Beijing
W9212827_TH687_HSOT31	HAPL_536	Beijing	Beijing
W9228727_TH424_HSOT22	HAPL_537	Clade 1	Euro-American
W9239892_TH823_HSOT37	HAPL_538	Beijing	Beijing
W9285376_TH534_HSOT26	HAPL_539	Delhi-CAS	Delhi-CAS
W9285377_TH484_HSOT24	HAPL_540	Beijing	Beijing
W9285381_TH454_HSOT23	HAPL_541	Clade 1	mainly T
W9285392_TH421_HSOT22	HAPL_542	Beijing	Beijing
W9285396_TH420_HSOT22	HAPL_543	Beijing	Beijing
W9285409_TH370_HSOT21	HAPL_544	Beijing	Beijing
W9285474_TH389_HSOT21	HAPL_545	Clade 1	Beijing
W9857648_TH849_HSOT38	HAPL_546	Clade 1	mainly T
W9857649_TH851_HSOT38	HAPL_547	Beijing	Beijing
W9857650_TH852_HSOT38	HAPL_548	Beijing	Beijing
W9857652_TH850_HSOT38	HAPL_549	Clade 1	Euro-American
W9891823_TH867_HSOT39	HAPL_550	Delhi-CAS	Delhi-CAS
X0447054_TH598_HSOT28	HAPL_551	Delhi-CAS	Delhi-CAS
X0447096_TH561_HSOT27	HAPL_552	Delhi-CAS	Beijing
X0555441_TH627_HSOT29	HAPL_553	Beijing	Beijing
X0598800_TH511_HSOT25	HAPL_554	Beijing	Beijing
X0598980_TH405_HSOT21	HAPL_555	Beijing	Beijing
X0652368_TH786_HSOT36	HAPL_556	Delhi-CAS	Delhi-CAS
X0652807_TH749_HSOT34	HAPL_557	Beijing	Beijing
X0653560_TH683_HSOT31	HAPL_558	Beijing	Beijing
X1618081_TH805_HSOT37	HAPL_559	Delhi-CAS	Beijing
X2021156_TH591_HSOT28	HAPL_560	Beijing	Beijing
X2022323_TH537_HSOT26	HAPL_561	Beijing	Beijing
X2106204_TH625_HSOT29	HAPL_562	Beijing	mainly T
X2106207_TH653_HSOT30	HAPL_563	Beijing	Beijing
X2106269_TH567_HSOT27	HAPL_564	Beijing	Beijing
X2106270_TH618_HSOT29	HAPL_565	Beijing	Beijing
X2139024_TH645_HSOT30	HAPL_566	LAM	LAM
X2139085_TH649_HSOT30	HAPL_567	EAI	EAI
X2482749_TH684_HSOT31	HAPL_568	Delhi-CAS	Delhi-CAS
X2494655_TH650_HSOT30	HAPL_569	Beijing	Beijing
X2494915_TH759_HSOT35	HAPL_570	Delhi-CAS	unkown
X2494927_TH789_HSOT36	HAPL_571	Beijing	Beijing
X2507806_TH593_HSOT28	HAPL_572	Delhi-CAS	Delhi-CAS
X2914650_TH886_HSOT39	HAPL_573	Delhi-CAS	Beijing
X2965326_TH842_HSOT38	HAPL_574	Beijing	Beijing
X2965331_TH841_HSOT38	HAPL_575	Delhi-CAS	Delhi-CAS
X2965334_TH777_HSOT35	HAPL_576	Delhi-CAS	Beijing
X2965335_TH776_HSOT35	HAPL_577	Delhi-CAS	Beijing
X3369955_TH783_HSOT36	HAPL_578	Delhi-CAS	Delhi-CAS
X3379829_TH724_HSOT33	HAPL_579	Delhi-CAS	Beijing
X4349189_TH741_HSOT34	HAPL_580	Beijing	Beijing
X4349329_TH718_HSOT33	HAPL_581	Beijing	Beijing
X4670284_TH657_HSOT30	HAPL_582	Beijing	Beijing
X4671433_TH760_HSOT35	HAPL_583	Delhi-CAS	Delhi-CAS
X4671569_TH731_HSOT34	HAPL_584	Delhi-CAS	Delhi-CAS
X4695868_TH744_HSOT34	HAPL_585	Clade 1	X-type
X4698741_TH758_HSOT35	HAPL_586	Delhi-CAS	Delhi-CAS
X6021163_TH846_HSOT38	HAPL_587	Delhi-CAS	Delhi-CAS
X6021190_TH820_HSOT37	HAPL_588	Delhi-CAS	Beijing
X6078449_TH693_HSOT32	HAPL_589	Delhi-CAS	Delhi-CAS
X6078453_TH686_HSOT31	HAPL_590	Delhi-CAS	Delhi-CAS
X7008668_TH812_HSOT37	HAPL_591	Beijing	Beijing
X7776581_TH797_HSOT36	HAPL_592	Clade 1	unkown
X7776596_TH791_HSOT36	HAPL_593	Clade 1	X-type
X8246216_TH782_HSOT36	HAPL_594	EAI	EAI
X8283551_TH801_HSOT36	HAPL_595	EAI	EAI
Y3829946_TH799_HSOT36	HAPL_596	Delhi-CAS	Delhi-CAS
Y5386548_TH845_HSOT38	HAPL_597	Delhi-CAS	Delhi-CAS
Y5386549_TH885_HSOT39	HAPL_598	Beijing	Beijing
Y5423092_TH795_HSOT36	HAPL_599	Delhi-CAS	Beijing
Y5766974_TH857_HSOT38	HAPL_600	EAI	EAI
